# Supplementary material for: Clinical profiles of adverse drug reactions spontaneously reported at a single Korean hospital dedicated to children with complex chronic conditions
Source: PLoS One. 2017 Feb 15;12(2):e0172425. doi: 10.1371/journal.pone.0172425 (PMC5310859; doi:10.1371/journal.pone.0172425)
Supplement: S1 File — (XLSX) [file pone.0172425.s001.xlsx]

## Sheet: Frequency distribution of drugs
Supplementary file: Frequency distribution of drugs causing ADR events
Drug	Total number		%
[L] Antineoplastic and immunomodulating agents	846		36
Etoposide		112
Carboplatin		79
Cyclophosphamide		58
Fludarabine		57
Busulfan		56
Methotrexate		56
Cytarabine		49
Vincristine		42
Antithymocyte immunoglobulin		41
Tacrolimus		32
Melphalan		26
Doxorubicin		24
Cyclosporin		20
Thiotepa		20
Topotecan		20
Cisplatin		18
L-asparaginase		16
Ifosfamide		14
Filgrastim		14
Clofarabine		12
Mycophenolate		9
Mercaptopurine		9
Rituximab		8
Idarubicin		7
Daunorubicin		7
Irinotecan		5
Carmustine		5
Mitoxantrone		4
Dactinomycin		3
Bleomycin		3
Plerixafor		2
Vinblastine		2
hydroxyurea		2
Arsenic trioxide		2
Peginterferon alfa-2b		2
Tretinoin		1
Vinorelbine		1
Imatinib		1
Gemcitabine		1
Fluorouracil		1
Docetaxel		1
Dasatinib		1
Cladribine		1
Bortezomib		1
Azathioprine		1
[J] Antiinfectives for systemic use	651		27.7
Piperacillin/Tazobactam		123
Teicoplanin		66
Meropenem		57
Vancomycin		53
Ciprofloxacin		29
Micafungin		27
Acyclovir		26
Amphotericin B		25
Cefepime		24
Sulfamethoxazole/Trimethoprim		23
Voriconazole		22
Caspofungin		18
Ganciclovir		14
Human immunoglobulin G		13
Ampicillin/sulbactam		13
Itraconazole		12
Cefazolin		12
Metronidazole		10
Azithromycin		9
Oseltamivir		8
Fluconazole		7
Cefotaxime		5
Roxithromycin		4
Tigecycline		4
Ceftazidime		4
Foscarnet		3
Clindamycin		3
Ampicillin		3
Imipenem/cilastatin		3
Cefditoren		2
Colistimethate		2
Gentamicin		2
Cidofovir		2
Ceftriaxone		2
Cefotetan		2
Amoxicillin		2
Moxifloxacin		2
Ertapenem		2
Clarithromycin		1
Cefaclor		1
Cefixime		1
Amikacin		1
Cefpodoxime		1
Hepatitis B vaccine		1
Cefoxitin		1
Amoxicillin/Clavulanic acid		1
Isoniazid		1
Valganciclovir		1
Tobramycin		1
Rifampicin		1
Nafcillin		1
[N] Nervous system	396		16.8
Fentanyl		190
Carbidopa/Levodopa		28
Pethidin		19
Midazolam		16
Ketamine		15
Morphine		11
Propacetamol		10
Nalbuphine		10
Levetiracetam		9
Fosphenytoin		6
Acetaminophen/Tramadol		6
Remifentanil		5
Lorazepam		4
Risperidone		4
Tramadol		4
Phenytoin		4
Thiopental		4
Chloral Hydrate		3
Aripiprazole		3
Phenobarbital		3
Propofol		3
Quetiapine		3
Valproate		3
Atomoxetine		2
Lithium		2
Oxcarbazepine		2
Aspirin		2
Topiramate		2
Haloperidol		2
Clozapine		2
Hydroxyzine		2
Lamotrigine		2
Acetaminophen		2
Duloxetine		1
Levodopa		1
Amisulpride		1
Bupivacaine		1
Sufentanyl		1
Pregabalin		1
Lidocaine/prilocaine		1
Escitalopram		1
Carbamazepine		1
Benztropine		1
Sumatriptan		1
Oxycodone		1
Zolpidem		1
[C] Cardiovascular system	161		6.8
Furosemide		68
Clonidine		28
Enalapril		21
Alprostadil		9
Dopamine		8
Nicardipine		8
Spironolacton		7
Carvedilol		4
Amlodipine		3
Amiodarone		1
Hydrochlorothiazide		1
Labetalol		1
Spironolactone/hydrochlorothiazide		1
Ubidecarenone		1
[H] Systemic hormonal preparations, excluding sex hormones and insulins	70		3
Methylprednisolone		24
Prednisolone		17
Dexamethasone		11
Hydrocortisone		9
Somatostatin		4
Deflazacort		3
Glucagon		1
Vasopressin		1
[A] Alimentary tract and metabolism	59		2.5
Famotidine		10
Ranitidine		10
Esomeprazole		7
Lactulose		5
Domperidone		4
Insulin		4
Lansoprazole		3
Multivitamins		3
Pantoprazole		2
Aprepitant		1
Atropine		1
Calcium carbonate/Cholecalciferol		1
Dioctahedral smectite		1
Granisetron		1
Lactobacilus acidophilus		1
Magnesium sulfate		1
Metoclopramide		1
Sodium bicarbonate		1
Ondansetron		1
Zinc Sulfate		1
[V] Various	57		2.4
Deferoxamine		29
Mesna		23
Calcium Folinate		2
Gadoterate meglumine		1
Iobitridol		1
Sodium thiosulfate		1
[B] Blood and blood forming organs	41		1.7
Phytonadione		6
Parenteral Nutritional Products		6
Alteplase		5
Nadroparin		4
Potassium chloride		4
Fat Emulsion		3
Amino Acid Solutions		2
Heparin		2
Nafamostat		2
Beriplast P(R) Combi Set		1
Clopidogrel		1
Ferric hydroxide		1
Mannitol		1
Tranexamic acid		1
Treprostinil		1
Warfarin		1
[M] Musculo-skeletal system	30		1.3
Allopurinol		9
Ketorolac		6
Ibuprofen/Arginine		3
Baclofen		2
Ibuprofen		2
Pamidronate		2
Ketoprofen		2
Aceclofenac		1
Dantrolene		1
Probenecid		1
Rocuronium		1
[R] Respiratory system	25		1.1
Salbutamol		18
Chlorpheniramine		3
Formoterol		1
Mequitazine		1
Synatura syrup		1
Theophylline		1
[G] Genito-urinary system and sex hormones	10		0.4
Sildenafil		5
Medroxyprogesterone		2
Oxybutynin		2
Ethinyl Estradiol/Levonorgestrel		1
[P] Antiparasitic products, insecticides and repellents	4		0.2
Pentamidine		4
[S] Sensory organs	1		0
Atropine (Ophthalmic)		1
Others - Extemporaneous preparations	2		0.1
Joulie's Solution		2
Total	2353		100
