# Supplementary material for: Clinical profiles of adverse drug reactions spontaneously reported at a single Korean hospital dedicated to children with complex chronic conditions
Source: PLoS One. 2017 Feb 15;12(2):e0172425. doi: 10.1371/journal.pone.0172425 (PMC5310859; doi:10.1371/journal.pone.0172425)
Supplement: S2 File — (XLSX) [file pone.0172425.s002.xlsx]

## Sheet: ADRs_according_to_SOCs
Supplementary file: Distribution of ADRs according to System-Organ Class in CCC
System-Organ Class	Total ADRs		%
Gastro-Intestinal System Disorders (0600)	851		29.2
NAUSEA		322
VOMITING		247
DIARRHOEA		161
ABDOMINAL PAIN		68
CONSTIPATION		10
ANOREXIA		6
HICCUP		6
DYSPEPSIA		5
STOMATITIS		5
ILEUS		4
GI HAEMORRHAGE		3
FLATULENCE		2
HAEMATEMESIS		2
MELAENA		2
SALIVA INCREASED		2
AMYLASE INCREASED		1
APPETITE INCREASED		1
DYSPHAGIA		1
FAECAL INCONTINENCE		1
MOUTH DRY		1
PANCREATITIS		1
Autonomic Nervous System Disorders (0420)	537		18.4
VOMITING		247
DIARRHOEA		161
HYPOTENSION		39
TACHYCARDIA		30
BRADYCARDIA		12
HYPERTENSION		12
CONSTIPATION		10
ANOREXIA		6
SWEATING INCREASED		6
ILEUS		4
URINARY RETENTION		3
SALIVA INCREASED		2
APPETITE INCREASED		1
FAECAL INCONTINENCE		1
FLUSHING		1
MOUTH DRY		1
PALPITATION		1
Body as a Whole General Disorders (1810)	326		11.2
ABDOMINAL PAIN		68
HEADACHE		67
FEVER		63
TEMPERATURE CHANGED SENSATION		26
CHEST PAIN		20
RIGORS		14
SKELETAL PAIN		13
FACE OEDEMA		9
OEDEMA		7
LEG PAIN		6
SWEATING INCREASED		6
ANAPHYLACTIC REACTION		3
ASTHENIA		3
BACK PAIN		3
OEDEMA GENERALISED		3
WEIGHT INCREASE		3
CACHEXIA		2
PAIN		2
ALLERGIC REACTION		1
DRUG HYPERSENSITIVITY SYNDROME		1
HEPATOMEGALY		1
MUSCULOSKELETAL PAIN		1
OEDEMA PERIORBITAL		1
OEDEMA PERIPHERAL		1
SKIN DISCOLOURATION		1
WEIGHT DECREASE		1
Skin and Appendages Disorders (0100)	242		8.3
RASH		75
URTICARIA		58
PRURITUS		57
HYPOTRICHOSIS		16
RASH ERYTHEMATOUS		16
SWEATING INCREASED		6
SKIN EXFOLIATION		5
ACNE		1
BULLOUS ERUPTION		1
EPIDERMAL NECROLYSIS		1
HYPERTRICHOSIS		1
ONYCHOLYSIS		1
PRURITUS GENITAL		1
SKIN DISCOLOURATION		1
SKIN DISORDER		1
SKIN DRY		1
Central and Peripheral Nervous System Disorders (0410)	191		6.5
HEADACHE		67
DIZZINESS		65
TREMOR		10
PARAESTHESIA		9
DYSAESTHESIA		6
DYSKINESIA		4
HYPOTONIA		4
NEUROPATHY PERIPHERAL		4
DYSTONIA		3
EXTRAPYRAMIDAL DISORDER		3
SPEECH DISORDER		3
URINARY RETENTION		3
DYSPHONIA		2
FEVER CONVULSIONS		2
DELIRIUM		1
FAECAL INCONTINENCE		1
GAIT ABNORMAL		1
HYPERKINESIA		1
HYPERTONIA		1
TORTICOLLIS		1
Liver and Biliary System Disorders (0700)	160		5.5
HEPATIC FUNCTION ABNORMAL		76
HEPATIC ENZYMES INCREASED		47
BILIRUBINAEMIA		23
GI HAEMORRHAGE		3
FLATULENCE		2
HAEMATEMESIS		2
JAUNDICE		2
MELAENA		2
HEPATOMEGALY		1
THROMBOSIS HEPATIC VEIN		1
VENOOCCLUSIVE LIVER DISEASE		1
Metabolic and Nutritional Disorders (0800)	130		4.5
HYPOKALAEMIA		61
HYPERGLYCAEMIA		27
DIABETES MELLITUS		12
OEDEMA		7
HYPERKALAEMIA		3
OEDEMA GENERALISED		3
WEIGHT INCREASE		3
CACHEXIA		2
AMYLASE INCREASED		1
ELECTROLYTE ABNORMALITY		1
HYPERAMMONAEMIA		1
HYPERPHOSPHATAEMIA		1
HYPERURICAEMIA		1
HYPOGLYCAEMIA		1
HYPOMAGNESAEMIA		1
LIPASE INCREASED		1
OEDEMA PERIORBITAL		1
OEDEMA PERIPHERAL		1
THIRST		1
WEIGHT DECREASE		1
Urinary System Disorders (1300)	107		3.7
DYSURIA		30
AZOTAEMIA		27
FACE OEDEMA		9
OLIGURIA		8
HAEMATURIA		4
RENAL FAILURE ACUTE		4
RENAL PAIN		4
CYSTITIS HAEMORRHAGIC		3
MICTURITION FREQUENCY		3
RENAL FUNCTION ABNORMAL		3
URINARY RETENTION		3
URINE ABNORMAL		3
CYSTITIS		2
CREATININE CLEARANCE DECREASED		1
HYPERPHOSPHATAEMIA		1
POLYURIA		1
RENAL FAILURE CHRONIC		1
General Cardiovascular Disorders (1010)	63		2.2
HYPOTENSION		39
HYPERTENSION		12
OEDEMA		7
OEDEMA GENERALISED		3
OEDEMA PERIORBITAL		1
OEDEMA PERIPHERAL		1
Heart Rate and Rhythm Disorders (1030)	49		1.7
TACHYCARDIA		30
BRADYCARDIA		12
ARRHYTHMIA		1
ARRHYTHMIA NODAL		1
AV BLOCK		1
BUNDLE BRANCH BLOCK		1
EXTRASYSTOLES		1
PALPITATION		1
QT PROLONGED		1
Psychiatric Disorders (0500)	41		1.4
SOMNOLENCE		22
ANOREXIA		6
SLEEP DISORDER		4
APATHY		2
AMNESIA		1
APPETITE INCREASED		1
DELIRIUM		1
DEPRESSION		1
EMOTIONAL LABILITY		1
HALLUCINATION		1
INSOMNIA		1
Platelet, Bleeding and Clotting Disorders (1230)	34		1.2
THROMBOCYTOPENIA		7
HAEMATURIA		4
CYSTITIS HAEMORRHAGIC		3
EPISTAXIS		3
GI HAEMORRHAGE		3
CONJUNCTIVAL HAEMORRHAGE		2
HAEMATEMESIS		2
MELAENA		2
PANCYTOPENIA		2
PHLEBITIS		2
PROTHROMBIN DECREASED		2
MARROW DEPRESSION		1
PLATELETS ABNORMAL		1
Musculo-Skeletal System Disorders (0200)	31		1.1
SKELETAL PAIN		13
MYALGIA		7
ARTHRALGIA		3
BACK PAIN		3
DYSTONIA		3
MUSCULOSKELETAL PAIN		1
TORTICOLLIS		1
Respiratory System Disorders (1100)	28		1
RESPIRATORY INSUFFICIENCY		6
DYSPNOEA		5
COUGHING		4
EPISTAXIS		3
PHARYNGITIS		3
LARYNGITIS		2
RESPIRATORY DISORDER		2
APNOEA		1
PLEURAL EFFUSION		1
PULMONARY INFILTRATION		1
Red blood cell disorders (1210)	28		1
BILIRUBINAEMIA		23
JAUNDICE		2
PANCYTOPENIA		2
MARROW DEPRESSION		1
White Blood Cell and Reticulo-Endothelial System Disorders (1220)	23		0.8
GRANULOCYTOPENIA		17
PANCYTOPENIA		2
LEUCOPENIA		1
LYMPHADENOPATHY		1
LYMPHOMA-LIKE DISORDER		1
MARROW DEPRESSION		1
Application site disorders (1820)	20		0.7
INJECTION SITE REACTION		17
INJECTION SITE PAIN		3
Endocrine disorders (0900)	17		0.6
HYPOTRICHOSIS		16
GLUCOCORTICOIDS INCREASED		1
Vision disorders (0431)	12		0.4
CONJUNCTIVITIS		3
PHOTOPHOBIA		3
CONJUNCTIVAL HAEMORRHAGE		2
VISION ABNORMAL		2
CATARACT		1
EYE PAIN		1
Hearing and vestibular disorders (0432)	10		0.3
TINNITUS		5
HEARING DECREASED		4
EAR ACHE		1
Vascular (extracardiac) disorders (1040)	6		0.2
CONJUNCTIVAL HAEMORRHAGE		2
PHLEBITIS		2
FLUSHING		1
THROMBOSIS HEPATIC VEIN		1
Resistance mechanism disorders (1830)	6		0.2
PHARYNGITIS		3
CYSTITIS		2
IMMUNE SYSTEM DISORDER		1
Reproductive disorders, female (1420)	2		0.1
MENORRHAGIA		1
PRURITUS GENITAL		1
Special senses other, disorders (0433)	1		0
TASTE PERVERSION		1
Reproductive disorders, male (1410)	1		0
PENIS DISORDER		1
Neoplasms (1700)	1		0
LYMPHOMA-LIKE DISORDER		1
Total	2917		100
